# Supplementary material for: Effect of case management on neonatal mortality due to sepsis and pneumonia
Source: BMC Public Health. 2011 Apr 13;11(Suppl 3):S13. doi: 10.1186/1471-2458-11-S3-S13 (PMC3231886; doi:10.1186/1471-2458-11-S3-S13)
Supplement: Additional file 1 — Study identifiers and context [file 1471-2458-11-S3-S13-S1.xls]

## Sheet: Table1
																							(optional column)	(optional column)
KMC searches and study abstract summary	STUDY IDENTIFIERS AND CONTEXT										STUDY DESIGN AND LIMITATIONS														INTERVENTION						OUTCOME EFFECTS								SUMMARY
ABSTRACTED REFS												RCT (HIGH SCORE)			If cluster RCT		ALL FOLLOW UP STUDIES (RCT cRCT or Cohort)	QUASI EXPERIMENTAL (MODERATE) OBSERVATIONAL (LOW)				BEFORE/AFTER DESIGN (LOW TO VERY LOW)
Include in new meta	INTERVENTION study code	Author	Year of publication	Journal ref	Years of study	Country	Place in country	Urban or rural or mixed or unclear	Baseline/control mortality rate	Setting	Study design - randomised?	Allocation concealed? (adequate randomization)	Assessment blinded?	Intent to treat analysis?	Cluster RCT redults adjusted for clustering?	If cluster RCT are there more than 12 units for analysis? (specify number)	Minimal loss to follow up? (more than 20% is serious limitation)	Is cohort or nested case control study?	If quasi experimental are there more than 12 units for analysis? (specify number)	Adjustment for confounding?	Reverse causality is not a serious issue?	Not before/after design? (if so then always low or very low)	In Cochrane?	Reason for exclusion from Cochrane?	Target population for the intervention (age, case defn)	Intervention definition	Other intervention at the same time	Coverage of the intervention (comment on quality)	Was the intervention delivered through the routine health system?	Comparison group (eg routine care and what this involved)	Outcome definition (eg deaths under five, deaths to 28 days, morbidity)	Intervention/endline numerator	Intervention/endline denominator	Control/baseline numerator	Control/basleine denominator	Effect size RR or CFR	CI	p-value	EFFICACY OR EFFECTIVENESS?	OVERALL STUDY LIMITATIONS?	DIRECTNESS? (based on directness of outcome and applicability of context)	Comments
	Mortality due to Pneumonia – community based oral antibiotic studies
		Pandey	1991	Lancet 1991; 338: 993-997	1986-1989	Nepal	Jumla	Rural	Infant mortality 184 per 1000 live births	Poor immunization coverage and lacked routine child-health services	Non randomized -concurrent control	N/A	N/A	N/A	N/A	N/A	N/A	No	N/A	Yes	No	Before/After, Concurrent control			Children less than 5 years of age	Cotrimoxazole 4 mg/kg BD for 5 days. Chloramphenicol if no improvement.	Maternal education, and 15% measles immunization coverage of children	<40-70% (estimates as per study PIs)	No	No disease surveillance or treatment.	Deaths due to neonatal pneumonia	16	681	81	681	0.89	0.46-1.72		Effectiveness	some	direct	Not randomized, coverage of intervention are estimates, exact data not available, varying intensity of co-interventions
		Mtango	1986	Transactions of the Royal Society of Tropical Medicine and Hygiene (1986) 80, 851-858	1983-1986	Tanzania	Bagamoyo	Rural	Infant mortality 36.3 per 1000 live births	Poor coastal area.	Non randomized -concurrent control	N/A	N/A	N/A	N/A	N/A	N/A	No	N/A	Yes	No	Before/After, Concurrent control			Children less than 5 years of age	Cotrimoxazole PO	Health education to mothers about symptoms & signs of ARI and referring severe cases to the next higher level of care.	<40-70% (estimates as per study PIs)	No	No disease surveillance or treatment.	Deaths due to neonatal pneumonia	7	1638	37	1638	0.44	0.18-1.07		Effectiveness	some	direct	Not randomized, coverage of intervention are estimates, exact data not available, varying intensity of co-interventions
		Khan	1990	Bulletin of WHO 68(5); 577-585(1990)	1985-1987	Pakistan	Abbotabad	Rural		poor area with low maternal education	Non randomized -concurrent control	N/A	N/A	N/A	N/A	N/A	N/A	No	Yes (38)	Yes	No	Before/After, Concurrent control			Children less than 5 years of age	Cotrimoxazole PO	Qualified nurses monitored and supervised CHW activities and with assistance of the CHWs, conducted frequent, informal, interactive health education programs	<40-70% (estimates as per study PIs)	No	No disease surveillance or treatment.	Deaths due to neonatal pneumonia or sepsis	26	2690	9	686				Effectiveness	many	direct	Did not give pneumonia specific mortality reduction, not randomized, coverage of intervention are estimates, exact data not available, varying intensity of co-interventions
Include	2	Bang	1990	Lancet 1990; 336: 201-206	1987-1989	India	Gadchiroli	Rural		Low literacy, poor health facilities, and malnutrtion.	Non randomized -concurrent control	N/A	N/A	N/A	N/A	N/A	N/A	Concurrent case control study	N/A	Yes	No	N/A			Children less than 5 years of age	Cotrimoxazole PO 2.5 ml twice daily for 7 days	Mass health education about childhood pneumonia	76% (for children <5) 76% (for children <5) 76% (for children <5) 76% (for children <5)	No	No disease surveillance or treatment.	Deaths due to neonatal pneumonia or sepsis	31	1533	104	1533	0.52	0.33-0.82		Effectiveness	some	direct	Not randomized, coverage of intervention are estimates, exact data not available, varying intensity of co-interventions
Include	Mortality due to Pneumonia - community based injectable antibiotic studies
		No studies identified
Include	Mortality due to Pneumonia - hospital based full case management																																			CFR:
JUDITH LOOKS LIKE NO MORT OR MORB OUTCOMES/??	4	Kaushik	1998	J. Commun. Dis. 30(3) 147-152	1994-1995	India		Unclear			Observational	N/A	N/A	N/A	N/A	N/A	N/A	N/A	N/A	N/A	N/A	N/A			Neonates	Inpatient treatment of infections	No	N/A	Yes	N/A	Deaths due to neonatal pneumonia	N/A	N/A	N/A	N/A	0.308			Effectiveness	Many	Indirect	Not trial. Observational study.
Include	5	Parkash	2005	JCollPhysicians SurgPak 2005;15(6): 341-4.	2001	Pakistan	Karachi	Urban			Observational	N/A	N/A	N/A	N/A	N/A	N/A	N/A	N/A	N/A	N/A	N/A			Neonates	Inpatient treatment of infections	No	N/A	Yes	N/A	Deaths due to neonatal pneumonia	N/A	N/A	N/A	N/A	0.144			Effectiveness	Many	Indirect	Not trial. Observational study.
Include	Mortality due to Sepsis – community based oral antibiotic studies
		No studies identified
Include	Mortality due to Sepsis – community based injectable antibiotic studies
Databases - Pubmed, Cochrane (let's discuss if need to do others but not top priority right now)		Bhandari	1996	Lancet 1996; 347: 1774-1775	2007	India	Delhi	Urban			Observational	N/A	N/A	N/A	N/A	N/A	N/A	N/A	N/A	N/A	N/A	N/A			Neonates	Cephalexin PO and amikacin IM	No	N/A	No	N/A	Deaths due to neonatal sepsis	N/A	N/A	N/A	N/A	CFR: 3.3%			Effectiveness	Many	Indirect	Not trial. Observational study.
		Baqui	2009	Pediatr Infect Dis J 2009;28: 304–310	2004-2005	Bangladesh	Sylhet	Rural			Observational data on individual infants evaluated during the cluster randomized trial	N/A	N/A	N/A	N/A	N/A	N/A	N/A	N/A	N/A	N/A	N/A			Neonates	Procaine penicillin and gentamicin	Referral for very severe disease or possible very severe disease with multiple signs, by CHWs to govt subdistrict hospitals. If the family was unable to comply with referral, the CHWs treated local skin and umbilical cord infections with gentian violet and made follow up visits to reassess the infant.	N/A	No	Control group is families unable to comply with referral and were not offered treatment with injectable antibiotics at home.	Deaths due to neonatal sepsis	9	204	24	112	0.22	0.07-0.71		Effectiveness	Some	Direct	Not trial. Observational study.
		Bang	1999	Lancet 1999; 354: 1955–61	1993-1998	India	Gadchiroli	Rural			Non randomized-concurrent control trial	N/A	N/A	N/A	N/A	N/A	N/A	N/A	N/A	N/A	N/A	N/A			Neonates	Gentamicin IM and cotrimoxazole	Comprehensive perinatal care package including trained TBAs, VHWs undertaking >6 home visits, targeting of small babies for extra support, comm. mobilization for healthy home behaviors etc	Years 1996-97 85%, Years 1997-98 93%	No	Patients refusing referral and not getting IM antibiotics.	Deaths due to neonatal sepsis	54	1783	113	2048	0.56	0.41-0.77		Effectiveness	Some	Indirect	Non randomized.
		Baqui	2008	Lancet 2008; 371: 1936–44	2004-2006	Bangladesh	Sylhet	Rural			Yes	Yes	Yes	Yes	Yes	Yes (24)	Yes	N/A	N/A	N/A	N/A	N/A			Neonates	Procaine penicillin and gentamicin	Birth and newborn-care preparedness postnatal home visits for newborns assessment on 1,3,7 days of birth. Referral when needed.	41% estimated from adequacy surveys	No	Patients refusing referral and not getting IM antibiotics.	Deaths due to neonatal sepsis	82	2812	125	2872	0.66	0.47-0.93		Effectiveness	Some	Indirect	RTC
Include	Mortality due to Sepsis – hospital based full case management																																			CFR:
		Bell	2005	Ann. Trop. Paediatr	1995-2000	Jamaica	Mona	Urban			Observational	N/A	N/A	N/A	N/A	N/A	N/A	N/A	N/A	N/A	N/A	N/A			Neonates	Inpatient treatment of infections	No	N/A	Yes	N/A	Deaths due to neonatal sepsis	N/A	N/A	N/A	N/A	6.7			Effectiveness	Many	Indirect	Not trial. Observational study.
		Trotman	2006	West Indian Medical Journal	1995-2000	Jamaica	Jamaica	Urban			Observational	N/A	N/A	N/A	N/A	N/A	N/A	N/A	N/A	N/A	N/A	N/A			Neonates	Inpatient treatment of infections	No	N/A	Yes	N/A	Deaths due to neonatal sepsis	N/A	N/A	N/A	N/A	6.7			Effectiveness	Many	Indirect	Not trial. Observational study.
		Hervas	1993	Clin. Inf. Dis	1977-1991	Spain	Mallorca	Unclear			Observational	N/A	N/A	N/A	N/A	N/A	N/A	N/A	N/A	N/A	N/A	N/A			Neonates	Inpatient treatment of infections	No	N/A	Yes	N/A	Deaths due to neonatal sepsis	N/A	N/A	N/A	N/A	7.5			Effectiveness	Many	Indirect	Not trial. Observational study.
		Lopez Sastre	2005	Acta. Paediatr.	2000-01	Spain	multiple	Mixed			Observational	N/A	N/A	N/A	N/A	N/A	N/A	N/A	N/A	N/A	N/A	N/A			Neonates	Inpatient treatment of infections	No	N/A	Yes	N/A	Deaths due to neonatal sepsis	N/A	N/A	N/A	N/A	8.75			Effectiveness	Many	Indirect	Not trial. Observational study.
		Moreno	1994	Ped Infect Dis Journal	1975-1992	Panama	Panama City	Unclear			Observational	N/A	N/A	N/A	N/A	N/A	N/A	N/A	N/A	N/A	N/A	N/A			Neonates	Inpatient treatment of infections	No	N/A	Yes	N/A	Deaths due to neonatal sepsis	N/A	N/A	N/A	N/A	8.9			Effectiveness	Many	Indirect	Not trial. Observational study.
		Robillard	2000	West. Ind. Med. J.	1993-1995	Guadeloupe	Guadeloupe	Unclear			Observational	N/A	N/A	N/A	N/A	N/A	N/A	N/A	N/A	N/A	N/A	N/A			Neonates	Inpatient treatment of infections	No	N/A	Yes	N/A	Deaths due to neonatal sepsis	N/A	N/A	N/A	N/A	8.9			Effectiveness	Many	Indirect	Not trial. Observational study.
		Persson	2002	Acta. Paediatr.	1987-1996	Sweden	Goteborg	Mixed			Observational	N/A	N/A	N/A	N/A	N/A	N/A	N/A	N/A	N/A	N/A	N/A			Neonates	Inpatient treatment of infections	No	N/A	Yes	N/A	Deaths due to neonatal sepsis	N/A	N/A	N/A	N/A	9			Effectiveness	Many	Indirect	Not trial. Observational study.
		Kallman	1997	Acta. Paediatr.	1988-1994	Sweden	Orebro	Unclear			Observational	N/A	N/A	N/A	N/A	N/A	N/A	N/A	N/A	N/A	N/A	N/A			Neonates	Inpatient treatment of infections	No	N/A	Yes	N/A	Deaths due to neonatal sepsis	N/A	N/A	N/A	N/A	9.4			Effectiveness	Many	Indirect	Not trial. Observational study.
		Bang	2005	J of Perinatology	1996-2003	India	Gadchiroli	Rural			Observational	N/A	N/A	N/A	N/A	N/A	N/A	N/A	N/A	N/A	N/A	N/A			Neonates	Inpatient treatment of infections	No	N/A	Yes	N/A	Deaths due to neonatal sepsis	N/A	N/A	N/A	N/A	9.6			Effectiveness	Many	Indirect	Not trial. Observational study.
		Watson	2003	Am. J. Resp. Crit. Care. Med	1995	USA	multiple	Mixed			Observational	N/A	N/A	N/A	N/A	N/A	N/A	N/A	N/A	N/A	N/A	N/A			Neonates	Inpatient treatment of infections	No	N/A	Yes	N/A	Deaths due to neonatal sepsis	N/A	N/A	N/A	N/A	10.3			Effectiveness	Many	Indirect	Not trial. Observational study.
		Galanakis	2002	Scand Jour Infect Dis	1989-1998	Greece	Ioannina	Mixed			Observational	N/A	N/A	N/A	N/A	N/A	N/A	N/A	N/A	N/A	N/A	N/A			Neonates	Inpatient treatment of infections	No	N/A	Yes	N/A	Deaths due to neonatal sepsis	N/A	N/A	N/A	N/A	11.1			Effectiveness	Many	Indirect	Not trial. Observational study.
		Karunasekera	1999	Ceylon Med Jour	1996	Sri Lanka	Columbo	Unclear			Observational	N/A	N/A	N/A	N/A	N/A	N/A	N/A	N/A	N/A	N/A	N/A			Neonates	Inpatient treatment of infections	No	N/A	Yes	N/A	Deaths due to neonatal sepsis	N/A	N/A	N/A	N/A	11.2			Effectiveness	Many	Indirect	Not trial. Observational study.
		Patel	1999	Acta. Paediatr.	1992-1995	USA	Jackson	Unclear			Observational	N/A	N/A	N/A	N/A	N/A	N/A	N/A	N/A	N/A	N/A	N/A			Neonates	Inpatient treatment of infections	No	N/A	Yes	N/A	Deaths due to neonatal sepsis	N/A	N/A	N/A	N/A	11.4			Effectiveness	Many	Indirect	Not trial. Observational study.
		Park	2007	Pediatric. Int.	1990-1997	Korea	Chinju	Unclear			Observational	N/A	N/A	N/A	N/A	N/A	N/A	N/A	N/A	N/A	N/A	N/A			Neonates	Inpatient treatment of infections	No	N/A	Yes	N/A	Deaths due to neonatal sepsis	N/A	N/A	N/A	N/A	12.1			Effectiveness	Many	Indirect	Not trial. Observational study.
		Cordero	1999	Inf. Control & Hosp. Epid	1992-1997	USA	Columbus	Unclear			Observational	N/A	N/A	N/A	N/A	N/A	N/A	N/A	N/A	N/A	N/A	N/A			Neonates	Inpatient treatment of infections	No	N/A	Yes	N/A	Deaths due to neonatal sepsis	N/A	N/A	N/A	N/A	12.5			Effectiveness	Many	Indirect	Not trial. Observational study.
		Berger	1998	Acta. Paediatr.	1988-1994	Austria	Vienna	Unclear			Observational	N/A	N/A	N/A	N/A	N/A	N/A	N/A	N/A	N/A	N/A	N/A			Neonates	Inpatient treatment of infections	No	N/A	Yes	N/A	Deaths due to neonatal sepsis	N/A	N/A	N/A	N/A	12.73			Effectiveness	Many	Indirect	Not trial. Observational study.
		Cordero	2004	Am. J. Infec. Control	1992-2002	USA	Columbus	Urban			Observational	N/A	N/A	N/A	N/A	N/A	N/A	N/A	N/A	N/A	N/A	N/A			Neonates	Inpatient treatment of infections	No	N/A	Yes	N/A	Deaths due to neonatal sepsis	N/A	N/A	N/A	N/A	12.9			Effectiveness	Many	Indirect	Not trial. Observational study.
		Das	1998	Ind J Pub Health	1995-1996	India	Calcutta	Unclear			Observational	N/A	N/A	N/A	N/A	N/A	N/A	N/A	N/A	N/A	N/A	N/A			Neonates	Inpatient treatment of infections	No	N/A	Yes	N/A	Deaths due to neonatal sepsis	N/A	N/A	N/A	N/A	12.9			Effectiveness	Many	Indirect	Not trial. Observational study.
		Karthkeyan	2001	IJP	1997	India	Chennai	Unclear			Observational	N/A	N/A	N/A	N/A	N/A	N/A	N/A	N/A	N/A	N/A	N/A			Neonates	Inpatient treatment of infections	No	N/A	Yes	N/A	Deaths due to neonatal sepsis	N/A	N/A	N/A	N/A	13.53			Effectiveness	Many	Indirect	Not trial. Observational study.
		Wolf	2000	Inf. Dis. In Obstet. Gynecol	1992-97	Netherlands	Amsterdam	Unclear			Observational	N/A	N/A	N/A	N/A	N/A	N/A	N/A	N/A	N/A	N/A	N/A			Neonates	Inpatient treatment of infections	No	N/A	Yes	N/A	Deaths due to neonatal sepsis	N/A	N/A	N/A	N/A	13.6			Effectiveness	Many	Indirect	Not trial. Observational study.
		Kuruvilla	1998	Indian Pedriatrics	1995-1996	India	Vellore	Mixed			Observational	N/A	N/A	N/A	N/A	N/A	N/A	N/A	N/A	N/A	N/A	N/A			Neonates	Inpatient treatment of infections	No	N/A	Yes	N/A	Deaths due to neonatal sepsis	N/A	N/A	N/A	N/A	14.1			Effectiveness	Many	Indirect	Not trial. Observational study.
		Jiang	2004	J Micro Immun Infect	1992-2001	Taiwan	Taipei	Unclear			Observational	N/A	N/A	N/A	N/A	N/A	N/A	N/A	N/A	N/A	N/A	N/A			Neonates	Inpatient treatment of infections	No	N/A	Yes	N/A	Deaths due to neonatal sepsis	N/A	N/A	N/A	N/A	16.3			Effectiveness	Many	Indirect	Not trial. Observational study.
		Bang	1999	Lancet	1995-1996	India	Gadchirali district	Rural			Observational	N/A	N/A	N/A	N/A	N/A	N/A	N/A	N/A	N/A	N/A	N/A			Neonates	Inpatient treatment of infections	No	N/A	Yes	N/A	Deaths due to neonatal sepsis	N/A	N/A	N/A	N/A	16.6			Effectiveness	Many	Indirect	Not trial. Observational study.
		Das	1999	J. Ind. Med. Assoc.	1994-1995	India	Calcutta	Unclear			Observational	N/A	N/A	N/A	N/A	N/A	N/A	N/A	N/A	N/A	N/A	N/A			Neonates	Inpatient treatment of infections	No	N/A	Yes	N/A	Deaths due to neonatal sepsis	N/A	N/A	N/A	N/A	17.1			Effectiveness	Many	Indirect	Not trial. Observational study.
		Bang	2001	Indian Pedriatrics	1995-96	India	Gadchirali	Rural			Observational	N/A	N/A	N/A	N/A	N/A	N/A	N/A	N/A	N/A	N/A	N/A			Neonates	Inpatient treatment of infections	No	N/A	Yes	N/A	Deaths due to neonatal sepsis	N/A	N/A	N/A	N/A	18.5			Effectiveness	Many	Indirect	Not trial. Observational study.
		Nat. Neonat. Perinat. Database	1997	Indian Pediatrics	1995	India	Multiple	Unclear			Observational	N/A	N/A	N/A	N/A	N/A	N/A	N/A	N/A	N/A	N/A	N/A			Neonates	Inpatient treatment of infections	No	N/A	Yes	N/A	Deaths due to neonatal sepsis	N/A	N/A	N/A	N/A	18.8			Effectiveness	Many	Indirect	Not trial. Observational study.
		Lee	2004	J. Chin. Med. Assoc.	1999-2001	Taiwan	Taipei	Unclear			Observational	N/A	N/A	N/A	N/A	N/A	N/A	N/A	N/A	N/A	N/A	N/A			Neonates	Inpatient treatment of infections	No	N/A	Yes	N/A	Deaths due to neonatal sepsis	N/A	N/A	N/A	N/A	20.7			Effectiveness	Many	Indirect	Not trial. Observational study.
		Bhutta	1997	J. Trop. Paeditrics	1989-1994	Pakistan	Karachi	Unclear			Observational	N/A	N/A	N/A	N/A	N/A	N/A	N/A	N/A	N/A	N/A	N/A			Neonates	Inpatient treatment of infections	No	N/A	Yes	N/A	Deaths due to neonatal sepsis	N/A	N/A	N/A	N/A	22.3			Effectiveness	Many	Indirect	Not trial. Observational study.
		Boo	1994	JPCH	1986-91	Malaysia	KL	Urban			Observational	N/A	N/A	N/A	N/A	N/A	N/A	N/A	N/A	N/A	N/A	N/A			Neonates	Inpatient treatment of infections	No	N/A	Yes	N/A	Deaths due to neonatal sepsis	N/A	N/A	N/A	N/A	23			Effectiveness	Many	Indirect	Not trial. Observational study.
		Ali	2004	Ann. Trop. Paediatr	1996-1997	Trinidad	Mount Hope	Unclear			Observational	N/A	N/A	N/A	N/A	N/A	N/A	N/A	N/A	N/A	N/A	N/A			Neonates	Inpatient treatment of infections	No	N/A	Yes	N/A	Deaths due to neonatal sepsis	N/A	N/A	N/A	N/A	26.5			Effectiveness	Many	Indirect	Not trial. Observational study.
		Kaushik	1998	J. Commun. Dis	1998	India	…	Unclear			Observational	N/A	N/A	N/A	N/A	N/A	N/A	N/A	N/A	N/A	N/A	N/A			Neonates	Inpatient treatment of infections	No	N/A	Yes	N/A	Deaths due to neonatal sepsis	N/A	N/A	N/A	N/A	27.5			Effectiveness	Many	Indirect	Not trial. Observational study.
		Waheed	2003	JCPSP	2000	Pakistan	Lahore	Unclear			Observational	N/A	N/A	N/A	N/A	N/A	N/A	N/A	N/A	N/A	N/A	N/A			Neonates	Inpatient treatment of infections	No	N/A	Yes	N/A	Deaths due to neonatal sepsis	N/A	N/A	N/A	N/A	28.1			Effectiveness	Many	Indirect	Not trial. Observational study.
		Lim	1995	Med J. Malay	1991	Malaysia	Kuala Lumpur	Unclear			Observational	N/A	N/A	N/A	N/A	N/A	N/A	N/A	N/A	N/A	N/A	N/A			Neonates	Inpatient treatment of infections	No	N/A	Yes	N/A	Deaths due to neonatal sepsis	N/A	N/A	N/A	N/A	30.3			Effectiveness	Many	Indirect	Not trial. Observational study.
		Parkash	2005	JCPSP	2001	Pakistan	Karachi	Unclear			Observational	N/A	N/A	N/A	N/A	N/A	N/A	N/A	N/A	N/A	N/A	N/A			Neonates	Inpatient treatment of infections	No	N/A	Yes	N/A	Deaths due to neonatal sepsis	N/A	N/A	N/A	N/A	30.76			Effectiveness	Many	Indirect	Not trial. Observational study.
		Adejuyigbe	2001	E. Afr. Med. J.	1994-1995	Nigeria	Ile-Ife	Unclear			Observational	N/A	N/A	N/A	N/A	N/A	N/A	N/A	N/A	N/A	N/A	N/A			Neonates	Inpatient treatment of infections	No	N/A	Yes	N/A	Deaths due to neonatal sepsis	N/A	N/A	N/A	N/A	33.3			Effectiveness	Many	Indirect	Not trial. Observational study.
		Simiyu	2003	E. Afr. Med. J.	2000	Kenya	Nairobi	Unclear			Observational	N/A	N/A	N/A	N/A	N/A	N/A	N/A	N/A	N/A	N/A	N/A			Neonates	Inpatient treatment of infections	No	N/A	Yes	N/A	Deaths due to neonatal sepsis	N/A	N/A	N/A	N/A	35.2			Effectiveness	Many	Indirect	Not trial. Observational study.
		Simiyu	2005	East. Afr. Med. J.	2000	Kenya	Nairobi	Unclear			Observational	N/A	N/A	N/A	N/A	N/A	N/A	N/A	N/A	N/A	N/A	N/A			Neonates	Inpatient treatment of infections	No	N/A	Yes	N/A	Deaths due to neonatal sepsis	N/A	N/A	N/A	N/A	36.5			Effectiveness	Many	Indirect	Not trial. Observational study.
		Anyebuno	1995	E. Afr. Med. J.	1991-1992	Ghana	Accra	Unclear			Observational	N/A	N/A	N/A	N/A	N/A	N/A	N/A	N/A	N/A	N/A	N/A			Neonates	Inpatient treatment of infections	No	N/A	Yes	N/A	Deaths due to neonatal sepsis	N/A	N/A	N/A	N/A	37.2			Effectiveness	Many	Indirect	Not trial. Observational study.
		Ghiorgis	1997	Ethiop. Med. J.	1992-93	Ethiopia	Addis Ababa	Unclear			Observational	N/A	N/A	N/A	N/A	N/A	N/A	N/A	N/A	N/A	N/A	N/A			Neonates	Inpatient treatment of infections	No	N/A	Yes	N/A	Deaths due to neonatal sepsis	N/A	N/A	N/A	N/A	39.1			Effectiveness	Many	Indirect	Not trial. Observational study.
		Ahmed	2002	Ind. Pediatrics	1998	Bangladesh	Dhaka	Urban			Observational	N/A	N/A	N/A	N/A	N/A	N/A	N/A	N/A	N/A	N/A	N/A			Neonates	Inpatient treatment of infections	No	N/A	Yes	N/A	Deaths due to neonatal sepsis	N/A	N/A	N/A	N/A	40			Effectiveness	Many	Indirect	Not trial. Observational study.
		Mathur	1996	Indian Pediatrics	1996	India	New Delhi	Unclear			Observational	N/A	N/A	N/A	N/A	N/A	N/A	N/A	N/A	N/A	N/A	N/A			Neonates	Inpatient treatment of infections	No	N/A	Yes	N/A	Deaths due to neonatal sepsis	N/A	N/A	N/A	N/A	48.5			Effectiveness	Many	Indirect	Not trial. Observational study.
		Milledge	2005	Ann. Trop. Paediatr	1996-2001	Malawi	Blantyre	Unclear			Observational	N/A	N/A	N/A	N/A	N/A	N/A	N/A	N/A	N/A	N/A	N/A			Neonates	Inpatient treatment of infections	No	N/A	Yes	N/A	Deaths due to neonatal sepsis	N/A	N/A	N/A	N/A	52			Effectiveness	Many	Indirect	Not trial. Observational study.
		Moore	2005	Pediatric Infect Dis Journal	2001	Egypt	Cairo	Unclear			Observational	N/A	N/A	N/A	N/A	N/A	N/A	N/A	N/A	N/A	N/A	N/A			Neonates	Inpatient treatment of infections	No	N/A	Yes	N/A	Deaths due to neonatal sepsis	N/A	N/A	N/A	N/A	67			Effectiveness	Many	Indirect	Not trial. Observational study.
Number

## Sheet: LiST mortality effect rules
Rules for estimating effectiveness value
Rule 0 There must be a total of 50? events (whether mortality, or severe morbidity or morbidity) before we consider we have any data on this outcome suitable for inclusion in the calculation. (Should be in Table 2 and can contribute to expert opinion)
Rule 1 If you have no evidence on effect on cause specific mortality but you do have evidence of effect on all-cause mortality Then translate all-cause into cause-specific, adjust level of quality assessment (see below)
Rule for adjustment for all-cause to cause-specific mortality data If we have evidence on all-cause mortality this needs to be translated into cause-specific and then it is used in the three rules below. But assessment of the quality of evidence is dropped one level before it is applied, e.g., good all-cause mortality becomes moderate cause-specific. High=>moderate, Moderate=>poor; Poor=> Very Po…
Rule 2 If there is high or moderate evidence of reduction in cause-specific mortality effect, Then use the mortality effect Issues for Rule 2 What is the comparison arm and does this reflect practice/conditions in the settings we are interested in? Do we deal with this? We should at least note the comparison group and we will have a more conservative estimate of effectiveness.
Rule 3 If there is low quality of evidence (or very low quality) of evidence of reduction in cause-specific mortality And there is high or moderate quality of evidence of serious morbidity effect (in the same direction) Then use the smaller of the two effects Issues for 3 What is the comparison arm and does this reflect practice/conditions in the settings we are interested in? This implies you ha…
Rule 4 If there is low (or very low quality) of evidence of a reduction in cause-specific mortality And if there is low (or very low quality) evidence of serious morbidity reduction And if there is high or moderate evidence of mild morbidity reduction Then take the smallest of the three effects Issues for 4 Usually these would be treatment studies where one compares deaths rates among treatment a…
Rule 5 And if there are high quality data on most serious morbidity Then use this value as the estimate
Rule 6 If there are moderate or low or very low quality data on serious morbidity And high or moderate quality data on mild/moderate morbidity Then take the smaller of the two effects If there is no evidence for mortality or serious morbidity (i.e. data on < 50 events)
Rule 7 If there are high quality data on mild/moderate morbidity Then use the value of the most severe value as the estimate Issues for Rules 5, 6 and 7 We may want to have an adjustment that is applied to this for the best estimate. This would be based on an analysis of the table 2 findings for all of the interventions If there is not sufficient evidence on mortality, serious morbidity or high q…
Expert process If you do not have evidence that meets the conditions of rules 0-7 above, And there is a clear and obvious clinic benefit, Then use expert judgment of effectiveness based on the following guidance To generate expert opinion: Use a wide group of “appropriate” experts (worked in multiple settings, developing country experience, public health experience, epidemiological expertise, etc…
For Table 2 For meta analysis for values in Table 2 (one for each category of studies) 1. Run a meta analysis 2. Check for heterogeneity 3. If there is heterogeneity, look to see what explains it (visual inspection, stratified analysis and meta regression). 4. As last resort, do a random effects model For plausibility bounds When there is a direct estimate of cause-specific mortality, take the st…
